# Supplementary material for: The role of nutritional supplementation in preventing postoperative complications: a systematic review and meta-analysis
Source: Front Nutr. 2026 Feb 19;13:1744249. doi: 10.3389/fnut.2026.1744249 (PMC12960083; doi:10.3389/fnut.2026.1744249)
Supplement: Supplementary file 1 [file Data_Sheet_1.ZIP]

Archive with 1 entries (1 files):
- Supplementary_Material SARTINI M et al.docx
